# Supplementary material for: High uPAR and Low miR-221 Expression Predict Poor Disease-Free Survival in Triple-Negative Breast Cancer
Source: Pathophysiology. 2026 Apr 22;33(2):29. doi: 10.3390/pathophysiology33020029 (PMC13108178; doi:10.3390/pathophysiology33020029)
Supplement: Supplementary file 1 [file pathophysiology-33-00029-s001.zip › Table S1.xlsx]

## Sheet: Tabelle1
	Table S1. Clinicopathological characteristics of the TNBC patients
	Clinicopathological parameters	No. of patients
	Age
	≤ 60 years	52
	> 60 years	49
	Lymph node status
	N0	55
	N+	45
	no data	1
	Tumor Size
	≤ 20 mm	25
	> 20 mm	70
	no data	6
	Histological grade
	grade II	16
	grade III	83
	no data	2
	Chemotherapy
	no	27
	yes	73
	no data	1
