# Supplementary material for: High uPAR and Low miR-221 Expression Predict Poor Disease-Free Survival in Triple-Negative Breast Cancer
Source: Pathophysiology. 2026 Apr 22;33(2):29. doi: 10.3390/pathophysiology33020029 (PMC13108178; doi:10.3390/pathophysiology33020029)
Supplement: Supplementary file 1 [file pathophysiology-33-00029-s001.zip › Table S2.xlsx]

## Sheet: Table S3
Table S2: Metbric IDS used for in silico analysis
MB_ID
MB-0020
MB-0045
MB-0100
MB-0115
MB-0127
MB-0149
MB-0157
MB-0158
MB-0163
MB-0164
MB-0179
MB-0188
MB-0191
MB-0200
MB-0206
MB-0210
MB-0211
MB-0214
MB-0220
MB-0221
MB-0238
MB-0259
MB-0265
MB-0269
MB-0278
MB-0289
MB-0292
MB-0303
MB-0316
MB-0318
MB-0340
MB-0350
MB-0352
MB-0354
MB-0372
MB-0396
MB-0399
MB-0400
MB-0401
MB-0414
MB-0420
MB-0424
MB-0432
MB-0435
MB-0436
MB-0446
MB-0453
MB-0464
MB-0470
MB-0481
MB-0489
MB-0494
MB-0495
MB-0499
MB-0500
MB-0502
MB-0506
MB-0516
MB-0525
MB-0540
MB-0558
MB-0581
MB-0582
MB-0588
MB-0608
MB-0613
MB-0627
MB-0634
MB-0635
MB-0639
MB-0658
MB-0659
MB-0660
MB-0664
MB-0869
MB-0893
MB-0901
MB-0906
MB-2556
MB-2718
MB-2724
MB-2753
MB-2754
MB-2771
MB-2821
MB-2827
MB-2834
MB-2842
MB-2850
MB-2857
MB-2904
MB-2912
MB-2917
MB-2922
MB-2929
MB-2957
MB-2993
MB-3014
MB-3057
MB-3058
MB-3062
MB-3063
MB-3067
MB-3123
MB-3153
MB-3211
MB-3218
MB-3271
MB-3277
MB-3292
MB-3297
MB-3383
MB-3395
MB-3396
MB-3453
MB-3500
MB-3502
MB-3567
MB-3706
MB-3752
MB-4024
MB-4146
MB-4660
MB-4679
MB-4696
MB-4714
MB-4715
MB-4717
MB-4732
MB-4733
MB-4758
MB-4769
MB-4865
MB-4881
MB-4893
MB-4904
MB-4911
MB-4928
MB-4931
MB-4938
MB-4942
MB-4974
MB-4982
MB-4992
MB-5008
MB-5019
MB-5041
MB-5052
MB-5057
MB-5058
MB-5065
MB-5070
MB-5072
MB-5076
MB-5100
MB-5109
MB-5115
MB-5137
MB-5138
MB-5145
MB-5148
MB-5155
MB-5173
MB-5208
MB-5209
MB-5213
MB-5222
MB-5223
MB-5225
MB-5232
MB-5235
MB-5236
MB-5255
MB-5281
MB-5298
MB-5323
MB-5325
MB-5348
MB-5408
MB-5440
MB-5442
MB-5450
MB-5566
MB-5572
MB-5577
MB-5602
MB-5616
MB-5624
MB-5625
MB-5633
MB-5634
MB-5651
MB-5655
MB-6052
MB-6055
MB-6058
MB-6062
MB-6068
MB-6098
MB-6143
MB-6144
MB-6152
MB-6178
