# Supplementary material for: High uPAR and Low miR-221 Expression Predict Poor Disease-Free Survival in Triple-Negative Breast Cancer
Source: Pathophysiology. 2026 Apr 22;33(2):29. doi: 10.3390/pathophysiology33020029 (PMC13108178; doi:10.3390/pathophysiology33020029)
Supplement: Supplementary file 1 [file pathophysiology-33-00029-s001.zip › Table S3.xlsx]

## Sheet: Tabelle1
		Table S3. Numbers at risk and censored events for subgroup survival analysis of combined miR-221 and uPAR mRNA expression in Figure 3.
		No. at risk (censored) for OS						No. at risk (censored) for DFS
			Time (months)						Time (months)
			0	50	100	120			0	50	100	120
		uPAR low/miR-221 low	39 (0)	32 (8)	14 (6)	8 (5)		uPAR low/miR-221 low	40 (0)	27 (7)	17 (6)	10 (6)
		uPAR low/miR-221 high	27 (0)	20 (5)	13 (6)	11 (1)		uPAR low/miR-221 high	27 (0)	21 (2)	15 (6)	12 (2)
		uPAR high/miR-221 low	8 (0)	5 (0)	2 (0)	1 (1)		uPAR high/miR-221 low	10 (0)	8 (1)	3 (1)	1 (1)
		uPAR high/miR-221 high	23 (0)	17 (1)	11 (4)	9 (1)		uPAR high/miR-221 high	24 (0)	19 (0)	12 (4)	10 (0)
